# Supplementary material for: The Role of Tenascin-C on the Structural Plasticity of Perineuronal Nets and Synaptic Expression in the Hippocampus of Male Mice
Source: Biomolecules. 2024 Apr 22;14(4):508. doi: 10.3390/biom14040508 (PMC11047978; doi:10.3390/biom14040508)
Supplement: Supplementary file 1 [file biomolecules-14-00508-s001.zip]

Archive with 1 entries (1 files):
- biomolecules-2931283-supplementary.pdf
